# Supplementary material for: Analysis of drought and heat stress response genes in rice using co-expression network and differentially expressed gene analyses
Source: PeerJ. 2024 Apr 30;12:e17255. doi: 10.7717/peerj.17255 (PMC11067907; doi:10.7717/peerj.17255)
Supplement: Supplemental Information 2 [file peerj-12-17255-s002.zip]

Archive with 2 entries (2 files):
- RAW.lc96p
- raw_CT.xlsx
